# Supplementary material for: Effect of Proofing on the Rheology and Moisture Distribution of Corn Starch-Hydroxypropylmethylcellulose Gluten-Free Dough
Source: Foods. 2023 Feb 6;12(4):695. doi: 10.3390/foods12040695 (PMC9956097; doi:10.3390/foods12040695)
Supplement: Supplementary file 1 [file foods-12-00695-s001.zip]

Archive with 1 entries (1 files):
- foods-2117718-supplementary.pdf
